# Supplementary material for: The Formation of a Unique 2D Isonicotinate Polymer Driven by Cu(II) Aerobic Oxidation
Source: Materials (Basel). 2023 May 14;16(10):3724. doi: 10.3390/ma16103724 (PMC10221464; doi:10.3390/ma16103724)
Supplement: Supplementary file 1 [file materials-16-03724-s001.zip]

Archive with 1 entries (1 files):
- materials-2346322-supplementary.pdf
